# Supplementary material for: Interaction of Lysozyme with Sulfated β-Cyclodextrin: Dissecting Salt and Hydration Contributions
Source: Molecules. 2026 Jan 20;31(2):372. doi: 10.3390/molecules31020372 (PMC12844233; doi:10.3390/molecules31020372)
Supplement: Supplementary file 1 [file molecules-31-00372-s001.zip]

Archive with 1 entries (1 files):
- molecules-4060764-supplementary.pdf
